# Supplementary material for: Complete mitochondrial genome sequence of Japanese forest green tree frog (Rhacophorus arboreus)
Source: Mitochondrial DNA B Resour. 2020 Sep 16;5(3):3347–8. doi: 10.1080/23802359.2020.1820396 (PMC7782537; doi:10.1080/23802359.2020.1820396)
Supplement: Supplemental Material [file TMDN_A_1820396_SM2570.xlsx]

## Sheet: Table S1
Table S1. Primer sets to fill the sequence gap of mitochondrial genome
Gap name	Forward primer	Reverse primer
CYTb – DL1	5′-CCTTTTGCCATTGCCGGAGC-3′	5′-GAGATCATCCTGTCTTAGTG-3′
DL1 – ND5	5′-AATGGATCACTATATAGGAC-3′	5′-GTTGGTAGCTCATGAGTGGG-3′
ND5 – DL2	5′-ACCTAGCTACCCTGTTCATC-3′	5′-GAGATCATCCTGTCTTAGTG-3′
DL2 – tRNA	5′-TAAACACACCAGTTAGCGAC-3′	5′-CAATCTTTGGTTTACAAGAC-3′
